# Supplementary material for: A dataset of publication records for Nobel laureates
Source: Sci Data. 2019 Apr 18;6:33. doi: 10.1038/s41597-019-0033-6 (PMC6472427; doi:10.1038/s41597-019-0033-6)
Supplement: Supplementary file 1 — Download metadata file [file 41597_2019_33_MOESM1_ESM.zip]

Archive with 3 entries (3 files):
- a_Wang734A_assay.txt
- s_Wang734A_study.txt
- i_Investigation.txt
