# Supplementary material for: A dataset of publication records for Nobel laureates
Source: Sci Data. 2019 Apr 18;6:33. doi: 10.1038/s41597-019-0033-6 (PMC6472427; doi:10.1038/s41597-019-0033-6)
Supplement: Supplementary file 1 — Download metadata file [file 41597_2019_33_MOESM1_ESM.zip › a_Wang734A_assay.txt]

Sample Name	Protocol REF	Assay Name	Raw Data File	Comment[Data Repository]	Comment[Data Record Accession]	Comment[Data Record URI]
MAG info	Information curation	MAG info contribution to Prize-winning paper record	Prize-winning paper record.csv	Harvard Dataverse	doi:10.7910/DVN/6NJ5RN	https://doi.org/10.7910/DVN/6NJ5RN
MAG info	Information curation	MAG info contribution to Physics publication record	Physics publication record.csv	Harvard Dataverse	doi:10.7910/DVN/6NJ5RN	https://doi.org/10.7910/DVN/6NJ5RN
MAG info	Information curation	MAG info contribution to Chemistry publication record	Chemistry publication record.csv	Harvard Dataverse	doi:10.7910/DVN/6NJ5RN	https://doi.org/10.7910/DVN/6NJ5RN
MAG info	Information curation	MAG info contribution to Medicine publication record	Medicine publication record.csv	Harvard Dataverse	doi:10.7910/DVN/6NJ5RN	https://doi.org/10.7910/DVN/6NJ5RN
NF info	Information curation	NF info contribution to Prize-winning paper record	Prize-winning paper record.csv	Harvard Dataverse	doi:10.7910/DVN/6NJ5RN	https://doi.org/10.7910/DVN/6NJ5RN
NF info	Information curation	NF info contribution to Physics publication record	Physics publication record.csv	Harvard Dataverse	doi:10.7910/DVN/6NJ5RN	https://doi.org/10.7910/DVN/6NJ5RN
NF info	Information curation	NF info contribution to Chemistry publication record	Chemistry publication record.csv	Harvard Dataverse	doi:10.7910/DVN/6NJ5RN	https://doi.org/10.7910/DVN/6NJ5RN
NF info	Information curation	NF info contribution to Medicine publication record	Medicine publication record.csv	Harvard Dataverse	doi:10.7910/DVN/6NJ5RN	https://doi.org/10.7910/DVN/6NJ5RN
Wiki info	Information curation	Wiki info contribution to Prize-winning paper record	Prize-winning paper record.csv	Harvard Dataverse	doi:10.7910/DVN/6NJ5RN	https://doi.org/10.7910/DVN/6NJ5RN
Wiki info	Information curation	Wiki info contribution to Physics publication record	Physics publication record.csv	Harvard Dataverse	doi:10.7910/DVN/6NJ5RN	https://doi.org/10.7910/DVN/6NJ5RN
Wiki info	Information curation	Wiki info contribution to Chemistry publication record	Chemistry publication record.csv	Harvard Dataverse	doi:10.7910/DVN/6NJ5RN	https://doi.org/10.7910/DVN/6NJ5RN
Wiki info	Information curation	Wiki info contribution to Medicine publication record	Medicine publication record.csv	Harvard Dataverse	doi:10.7910/DVN/6NJ5RN	https://doi.org/10.7910/DVN/6NJ5RN
Uni info	Information curation	Uni info contribution to Prize-winning paper record	Prize-winning paper record.csv	Harvard Dataverse	doi:10.7910/DVN/6NJ5RN	https://doi.org/10.7910/DVN/6NJ5RN
Uni info	Information curation	Uni info contribution to Physics publication record	Physics publication record.csv	Harvard Dataverse	doi:10.7910/DVN/6NJ5RN	https://doi.org/10.7910/DVN/6NJ5RN
Uni info	Information curation	Uni info contribution to Chemistry publication record	Chemistry publication record.csv	Harvard Dataverse	doi:10.7910/DVN/6NJ5RN	https://doi.org/10.7910/DVN/6NJ5RN
Uni info	Information curation	Uni info contribution to Medicine publication record	Medicine publication record.csv	Harvard Dataverse	doi:10.7910/DVN/6NJ5RN	https://doi.org/10.7910/DVN/6NJ5RN
