# Supplementary material for: A dataset of publication records for Nobel laureates
Source: Sci Data. 2019 Apr 18;6:33. doi: 10.1038/s41597-019-0033-6 (PMC6472427; doi:10.1038/s41597-019-0033-6)
Supplement: Supplementary file 1 — Download metadata file [file 41597_2019_33_MOESM1_ESM.zip › s_Wang734A_study.txt]

Source Name	Protocol REF	Sample Name	Factor Value[field]	Factor Value[publication year]	Factor Value[prize year]
Microsoft Academic Graph dataset	Identifying prize-winning papers	MAG info	physics;medicine;chemistry
The Nobel Foundations website	Identifying prize-winning papers	NF info	physics;medicine;chemistry
Wikipedia pages	Identifying prize-winning papers	Wiki info	physics;medicine;chemistry
University websites for Nobel laureates	Identifying prize-winning papers	Uni info	physics;medicine;chemistry
