# Supplementary material for: A dataset of publication records for Nobel laureates
Source: Sci Data. 2019 Apr 18;6:33. doi: 10.1038/s41597-019-0033-6 (PMC6472427; doi:10.1038/s41597-019-0033-6)
Supplement: Supplementary file 1 — Download metadata file [file 41597_2019_33_MOESM1_ESM.zip › i_Investigation.txt]

# Investigation File generated for Scientific Data with Investigation File Authoring Tool version 0.1.0 on 02/04/2019 - This metadata file is CC0
ONTOLOGY SOURCE REFERENCE
Term Source Name	ERO	NCIT	OBI
Term Source File	http://data.bioontology.org/ontologies/ERO	http://data.bioontology.org/ontologies/NCIT	http://data.bioontology.org/ontologies/OBI
Term Source Version	2013-08-02	17.06d	2014-08-18
Term Source Description	Eagle-I Research Resource Ontology	National Cancer Institute Thesaurus	Ontology for Biomedical Investigations
INVESTIGATION
Investigation Identifier
Investigation Title
Investigation Description
Investigation Submission Date
Investigation Public Release Date
INVESTIGATION PUBLICATIONS
Investigation PubMed ID
Investigation Publication DOI
Investigation Publication Author List
Investigation Publication Title
Investigation Publication Status
Investigation Publication Status Term Accession Number
Investigation Publication Status Term Source REF
INVESTIGATION CONTACTS
Investigation Person Last Name
Investigation Person Mid Initials
Investigation Person First Name
Investigation Person Address
Investigation Person Phone
Investigation Person Fax
Investigation Person Email
Investigation Person Affiliation
Investigation Person Roles
Investigation Person Roles Term Accession Number
Investigation Person Roles Term Source REF
STUDY
Study Identifier	10.1038/s41597-019-0033-6
Study Title	A dataset of publication records for Nobel laureates
Study Submission Date	06/12/2018
Study Public Release Date	18/04/2019
Study Description	https://www.nature.com/articles/s41597-019-0033-6
Study File Name	s_Wang734A_study.txt
Comment[Subject Keywords]	""
Comment[Manuscript Licence]	CC BY-4.0
Comment[Experimental Metadata Licence]	CC0
Comment[Supplementary Information File Name]
Comment[Supplementary Information File Type]
Comment[Supplementary Information File URL]
Comment[Data Repository]	Harvard Dataverse
Comment[Data Record Accession]	doi:10.7910/DVN/6NJ5RN
Comment[Data Record URI]	https://doi.org/10.7910/DVN/6NJ5RN
STUDY DESIGN DESCRIPTORS
Study Design Type	data integration objective	source-based data analysis objective	metadata search and retrieval objective
Study Design Type Term Accession Number	ERO:0100092	ERO:0100121	ERO:0100019
Study Design Type Term Source REF	ERO	ERO	ERO
STUDY PUBLICATIONS
Study PubMed ID	""
Study Publication DOI	doi:10.1038/s42254-019-0057-z
Study Publication Author List	""
Study Publication Title	""
Study Publication Status	published
Study Publication Status Term Accession Number	
Study Publication Status Term Source REF	
STUDY FACTORS
Study Factor Name	field	publication year	prize year
Study Factor Type	Knowledge Field	temporal_instant	temporal_instant
Study Factor Type Term Accession Number	NCIT:C70772	http://www.ifomis.org/bfo/1.1/span#TemporalInstant	http://www.ifomis.org/bfo/1.1/span#TemporalInstant
Study Factor Type Term Source REF	NCIT	ERO	ERO
STUDY ASSAYS
Study Assay Measurement Type	publication
Study Assay Measurement Type Term Accession Number	IAO:0000311
Study Assay Measurement Type Term Source REF	OBI
Study Assay Technology Type	digital curation
Study Assay Technology Type Term Accession Number	OBI:0302914
Study Assay Technology Type Term Source REF	OBI
Study Assay Technology Platform	""
Study Assay File Name	a_Wang734A_assay.txt
STUDY PROTOCOLS
Study Protocol Name	Identifying prize-winning papers	Information curation
Study Protocol Type	selection	data transformation
Study Protocol Type Term Accession Number	OBI:0001928	OBI:0200000
Study Protocol Type Term Source REF	OBI	ERO
Study Protocol Description		
Study Protocol URI	""	""
Study Protocol Version		
Study Protocol Parameters Name	""	""
Study Protocol Parameters Name Term Accession Number	""	""
Study Protocol Parameters Name Term Source REF	""	""
Study Protocol Components Name	""	""
Study Protocol Components Type	""	""
Study Protocol Components Type Term Accession Number	""	""
Study Protocol Components Type Term Source REF	""	""
STUDY CONTACTS
Study Person Last Name	Li	Yin	Fortunato	Wang
Study Person First Name	Jichao	Yian	Santo	Dashun
Study Person Mid Initials
Study Person Email	""	""	""	dashun.wang@northwestern.edu
Study Person Phone
Study Person Fax
Study Person Address
Study Person Affiliation	College of Systems Engineering, National University of Defense Technology, Changsha, China	Northwestern Institute on Complex Systems, Northwestern University, Evanston, IL, USA	School of Informatics, Computing, and Engineering, Indiana University, Bloomington, IN, USA	Northwestern Institute on Complex Systems, Northwestern University, Evanston, IL, USA
Study Person Roles
Study Person Roles Term Accession Number
Study Person Roles Term Source REF
Comment[Study Person ORCID]	0000-0002-1781-3732	""	""	""
Comment[Funder]
Comment[FundRef ID]
Comment[Funder Term Source REF]
Comment[Grant Identifier]
